# Supplementary material for: Virulence Potential and Antibiotic Susceptibility of S. aureus Strains Isolated from Food Handlers
Source: Microorganisms. 2022 Oct 30;10(11):2155. doi: 10.3390/microorganisms10112155 (PMC9696720; doi:10.3390/microorganisms10112155)
Supplement: Supplementary file 1 [file microorganisms-10-02155-s001.zip]

Archive with 1 entries (1 files):
- microorganisms-2002290-supplementary.pdf
